# Supplementary material for: Population Pharmacokinetics and Dosing Regimen Optimization of Latamoxef in Chinese Children
Source: Pharmaceutics. 2022 May 11;14(5):1033. doi: 10.3390/pharmaceutics14051033 (PMC9146031; doi:10.3390/pharmaceutics14051033)
Supplement: Supplementary file 1 [file pharmaceutics-14-01033-s001.zip]

Archive with 1 entries (1 files):
- pharmaceutics-1679283-supplementary.pdf
